# Supplementary material for: Modulation of the Host Cell Transcriptome and Epigenome by Fusobacterium nucleatum
Source: mBio. 2021 Oct 26;12(5):e02062-21. doi: 10.1128/mBio.02062-21 (PMC8546542; doi:10.1128/mBio.02062-21)
Supplement: TABLE S2 [file mbio.02062-21-st002.xls]

## Sheet: SupplementaryFile2
external_gene_name	log2FoldChange_HCAE_23726	padj_HCAE_23726	log2FoldChange_HCAE_7.1	padj_HCAE_7.1	log2FoldChange_HCAE_7.3	padj_HCAE_7.3	HCAE_log2FC_mean	HCAE_log2FC_sd	log2FoldChange_HCE_23726	padj_HCE_23726	log2FoldChange_HCE_7.1	padj_HCE_7.1	log2FoldChange_HCE_7.3	padj_HCE_7.3	HCE_log2FC_mean	HCE_log2FC_sd	gene_set
BIRC3	3.26239	7.77896e-12	3.76178	1.38034e-15	3.75644	1.39263e-15	3.59353	0.286794	6.9806	5.88317e-60	7.18889	1.02772e-63	7.12144	1.43573e-62	7.09698	0.106276	HCE and HCAE Upregulated
CCL2	5.71388	1.04437e-62	5.37732	2.68838e-55	5.49653	6.47278e-58	5.52924	0.17065	5.9228	6.15865e-42	6.44484	1.41007e-49	5.82582	1.85528e-40	6.06449	0.332943	HCE and HCAE Upregulated
CCL20	6.71066	2.5038e-13	6.3676	6.66298e-12	6.89699	6.12858e-14	6.65842	0.268533	7.92312	1.42825e-12	7.75558	2.95154e-12	7.54089	1.47288e-11	7.73986	0.191596	HCE and HCAE Upregulated
CSF2	8.55205	7.25125e-14	7.39962	1.43596e-10	7.7941	1.16932e-11	7.91526	0.585694	3.91625	0.000879702	3.43448	0.00328105	2.70466	0.0338736	3.35179	0.610015	HCE and HCAE Upregulated
CSF3	7.73498	8.57836e-32	6.25125	9.72299e-21	7.11307	7.24129e-27	7.0331	0.745094	4.66021	1.00274e-05	4.32323	3.46171e-05	3.58575	0.000790821	4.18973	0.549528	HCE and HCAE Upregulated
CXCL1	8.24077	6.31713e-134	7.60272	8.17199e-114	7.62591	1.68614e-114	7.82313	0.361872	7.83841	1.44483e-13	7.93638	6.6446e-14	7.12626	1.47288e-11	7.63368	0.442167	HCE and HCAE Upregulated
CXCL10	2.90764	3.68109e-08	3.20717	7.44981e-10	3.83205	2.3874e-14	3.31562	0.47165	6.28754	2.46847e-08	5.73403	3.52347e-07	5.96594	1.4955e-07	5.99584	0.277963	HCE and HCAE Upregulated
CXCL2	6.91006	3.08256e-56	6.31764	7.81521e-47	6.11805	6.53045e-44	6.44858	0.411921	6.56089	1.11642e-21	7.31175	9.56782e-27	6.5763	9.58599e-22	6.81631	0.429131	HCE and HCAE Upregulated
CXCL3	7.40919	2.63363e-11	6.50146	6.59473e-09	6.67557	2.24791e-09	6.86208	0.481747	7.33233	3.57121e-22	7.21172	1.56775e-21	6.60343	3.93977e-18	7.04916	0.390699	HCE and HCAE Upregulated
CXCL5	2.69161	0.0125968	3.3044	0.0053263	3.85515	0.000877259	3.28372	0.582046	6.99656	4.83359e-49	6.10694	2.44827e-37	6.7045	6.53937e-45	6.60267	0.453468	HCE and HCAE Upregulated
CXCL8	8.29332	4.92222e-78	8.15031	3.56778e-75	8.38133	1.62688e-79	8.27499	0.116596	8.26887	1.47172e-35	8.08079	4.82778e-34	7.87111	2.78097e-32	8.07359	0.198976	HCE and HCAE Upregulated
ELF3	5.02895	6.71096e-26	4.06907	7.80444e-17	4.61543	1.01344e-21	4.57115	0.481469	4.0999	2.99989e-32	4.42193	1.23963e-37	3.97647	3.0736e-30	4.1661	0.229993	HCE and HCAE Upregulated
ICAM1	5.32316	1.07956e-125	4.23105	7.77824e-79	4.54933	2.26935e-91	4.70118	0.561667	4.29133	5.74729e-82	4.37443	1.86142e-85	3.89304	4.41306e-67	4.18627	0.257318	HCE and HCAE Upregulated
KCNN3	3.92768	2.7731e-05	3.58238	0.000278202	3.53086	0.000350116	3.6803	0.215779	4.12864	0.000758712	4.03081	0.000881932	5.20827	9.36447e-06	4.4559	0.653397	HCE and HCAE Upregulated
LTB	5.31067	2.75973e-14	4.45169	6.4908e-10	4.74369	2.52756e-11	4.83535	0.436763	5.12889	9.92919e-14	5.27189	1.41261e-14	4.97132	7.71884e-13	5.12403	0.150345	HCE and HCAE Upregulated
NFKBIA	3.75767	1.50192e-29	3.10467	6.32142e-20	3.02714	6.37865e-19	3.2965	0.401268	3.47901	2.33071e-25	3.99999	1.01915e-33	3.38854	5.53688e-24	3.62251	0.330016	HCE and HCAE Upregulated
OLR1	3.58808	1.11801e-10	3.63884	9.13863e-11	4.32549	2.88661e-15	3.85081	0.411876	3.37859	2.91906e-22	2.82992	1.41062e-15	3.39935	1.60386e-22	3.20262	0.322935	HCE and HCAE Upregulated
OR2I1P	3.69869	0.00334034	3.74636	0.00567586	3.59892	0.00717416	3.68132	0.0752385	4.69063	0.000514768	4.6105	0.000529149	4.58394	0.000775368	4.62836	0.0555401	HCE and HCAE Upregulated
RHCG	3.14498	0.010648	3.10487	0.0237692	3.48028	0.00845737	3.24338	0.20614	3.0262	6.84448e-05	2.60491	0.000944693	3.39419	4.34058e-06	3.00844	0.394939	HCE and HCAE Upregulated
RND1	3.91795	5.31541e-10	3.40815	2.09874e-07	3.79443	2.87589e-09	3.70685	0.265945	3.398	6.49188e-08	3.69662	1.94875e-09	3.14087	1.0691e-06	3.41183	0.278134	HCE and HCAE Upregulated
RRAD	3.8133	6.00414e-11	3.21801	1.3199e-07	3.62194	9.20189e-10	3.55109	0.303906	4.18526	0.000120389	4.33198	5.19604e-05	3.638	0.00113194	4.05175	0.365748	HCE and HCAE Upregulated
TNF	9.22498	2.8186e-16	8.22761	3.56081e-13	8.26549	2.30187e-13	8.57269	0.565217	6.83941	8.64685e-10	7.31668	4.54923e-11	6.35818	1.30447e-08	6.83809	0.479251	HCE and HCAE Upregulated
TNFAIP2	6.55301	4.00247e-69	5.60712	2.5004e-50	6.37327	2.66166e-65	6.1778	0.502327	4.95899	8.192e-41	4.80168	3.28742e-38	4.59566	6.95045e-35	4.78545	0.182206	HCE and HCAE Upregulated
TNFAIP3	7.00864	3.11717e-270	6.1613	2.65917e-208	6.20295	3.93903e-211	6.45763	0.477646	4.30922	6.67593e-105	4.56575	4.03125e-118	4.23909	3.23992e-101	4.37135	0.171966	HCE and HCAE Upregulated
TNFRSF9	5.68641	1.04331e-57	5.22828	1.77463e-48	5.84603	6.44859e-61	5.58691	0.320669	4.65789	9.92732e-52	4.49233	5.90239e-48	4.61956	1.21776e-50	4.58993	0.0866674	HCE and HCAE Upregulated
ZC3H12A	4.36607	1.49639e-61	3.37633	2.46001e-36	3.31816	4.72193e-35	3.68685	0.58894	4.71333	3.61742e-75	5.08247	1.36133e-87	4.42476	5.86657e-66	4.74019	0.329674	HCE and HCAE Upregulated
AP5S1	-0.76979	0.0147134	-0.96194	0.00326957	-1.0278	0.00114817	-0.919842	0.134056	-0.8434	0.0123292	-0.889436	0.00569176	-0.889483	0.00769345	-0.874106	0.0265923	HCE and HCAE Downregulated
ARFGAP2	-0.793678	0.00144153	-0.769553	0.00401734	-0.739815	0.00571648	-0.767682	0.0269802	-0.720313	0.00687884	-0.961135	5.61967e-05	-0.879864	0.000435416	-0.853771	0.122513	HCE and HCAE Downregulated
ASNS	0	0	-1.34776	0.00611134	-1.04276	0.0456775	-0.79684	0.706733	-1.20374	0.014788	-1.07759	0.0303145	-1.06222	0.0424324	-1.11452	0.0776485	HCE and HCAE Downregulated
BMI1	-1.06325	0.040275	0	0	-1.22054	0.0267881	-0.761266	0.66395	-1.20817	0.0262915	-1.35467	0.00712748	0	0	-0.854279	0.743445	HCE and HCAE Downregulated
ERMAP	-1.62095	8.36296e-09	-1.53779	4.22253e-08	-1.08207	0.000412336	-1.4136	0.290113	-1.61495	5.20261e-10	-1.24267	3.60528e-06	-1.21665	1.01985e-05	-1.35809	0.222825	HCE and HCAE Downregulated
FANCE	-1.13604	5.35019e-05	-1.19987	2.29893e-05	-1.11833	9.53538e-05	-1.15141	0.0428846	-0.700761	0.0401301	-0.698624	0.0344575	-1.10893	0.000224184	-0.836107	0.236279	HCE and HCAE Downregulated
HRCT1	0	0	-1.33155	0.0168122	-1.49277	0.00513478	-0.941439	0.819285	-2.03903	4.75527e-05	-1.64384	0.00127116	-1.64683	0.00204626	-1.77657	0.227302	HCE and HCAE Downregulated
ID2	-1.1306	0.00617412	0	0	-1.89117	2.15462e-06	-1.00725	0.951597	-1.32672	1.07755e-06	-0.775871	0.0136659	-1.13847	6.67703e-05	-1.08035	0.279985	HCE and HCAE Downregulated
KAT6B	-2.4014	4.93584e-11	-1.65547	3.04401e-05	-2.08321	3.06675e-08	-2.0467	0.374305	-1.59805	8.48347e-05	-1.06297	0.0200777	0	0	-0.887006	0.813427	HCE and HCAE Downregulated
KLF15	-1.44941	0.00771233	-1.62368	0.0023438	-2.33548	1.13098e-05	-1.80286	0.469426	-1.81912	1.42663e-05	-1.44526	0.000847356	-1.45489	0.00123331	-1.57309	0.213124	HCE and HCAE Downregulated
LPIN2	-0.758462	0.000497263	-0.752992	0.000945218	-0.796462	0.000311841	-0.769305	0.0236766	-1.15302	1.01147e-08	-0.861646	5.85789e-05	-0.687809	0.00338923	-0.900825	0.235066	HCE and HCAE Downregulated
MAP2K6	-2.28126	0.0261624	0	0	-3.42713	0.000407622	-1.90279	1.74463	-2.37252	0.00721195	0	0	0	0	-0.790841	1.36978	HCE and HCAE Downregulated
MXD3	-1.02068	0.000139092	-1.05362	0.000118478	-1.2315	2.80192e-06	-1.10193	0.113411	-0.872322	0.00211706	-0.679861	0.0243776	-1.15256	1.42341e-05	-0.90158	0.237702	HCE and HCAE Downregulated
SH3TC2	-1.37899	0.000858768	0	0	-1.19722	0.00725629	-0.858736	0.74922	-1.57782	6.13544e-05	-1.17819	0.00530405	0	0	-0.918672	0.820301	HCE and HCAE Downregulated
TTC30B	-1.42359	0.00151706	-1.33357	0.0049763	0	0	-0.919053	0.797195	-1.332	0.000326001	-1.20231	0.00138126	0	0	-0.844772	0.734462	HCE and HCAE Downregulated
ZBTB3	-1.23462	0.000367173	-1.17713	0.00151762	-1.29522	0.000254502	-1.23566	0.0590532	-1.02885	0.00412998	-1.33706	4.52202e-05	-1.12634	0.00140546	-1.16409	0.157532	HCE and HCAE Downregulated
ZNF367	-1.32256	7.77304e-05	0	0	-1.20597	0.000579529	-0.842843	0.732248	-1.37925	6.04181e-05	-1.43901	2.22033e-05	-0.854551	0.0374501	-1.22427	0.321579	HCE and HCAE Downregulated
AL513165.2	2.75018	0.0391674	4.20207	0.00328662	3.83055	0.00663504	3.59426	0.754235	0	0	0	0	0	0	0	0	HCAE Only Upregulated
C11orf96	6.19336	3.30793e-31	5.25786	2.87054e-22	5.48803	2.36861e-24	5.64641	0.487448	0	0	0	0	0	0	0	0	HCAE Only Upregulated
CCL4L2	5.93535	2.26755e-05	0	0	5.26073	0.000312195	3.73203	3.24958	0	0	0	0	0	0	0	0	HCAE Only Upregulated
CD7	4.77371	6.74717e-05	4.25527	0.000657566	4.33662	0.000433828	4.4552	0.278816	0	0	0	0	0	0	0	0	HCAE Only Upregulated
CXCL6	7.18815	9.66629e-09	6.73933	1.37418e-07	7.20853	1.14875e-08	7.04533	0.265207	0	0	0	0	0	0	0	0	HCAE Only Upregulated
EFNA1	4.13848	1.60484e-87	3.46082	9.27449e-61	3.67923	8.39956e-69	3.75951	0.345887	0	0	0	0	0	0	0	0	HCAE Only Upregulated
FBXW10	2.78401	0.0204025	3.49925	0.00774113	3.46477	0.00734292	3.24934	0.403361	0	0	0	0	0	0	0	0	HCAE Only Upregulated
IL11	4.47368	5.9714e-45	3.88478	1.56691e-33	3.85644	4.52213e-33	4.07163	0.34847	0	0	0	0	0	0	0	0	HCAE Only Upregulated
IL1B	5.49483	2.60213e-82	4.82587	5.22071e-63	5.01208	3.8659e-68	5.11093	0.345258	0	0	0	0	0	0	0	0	HCAE Only Upregulated
IL6	7.56716	7.93593e-196	6.70412	3.02003e-153	6.86146	1.33411e-160	7.04425	0.459639	0	0	0	0	0	0	0	0	HCAE Only Upregulated
LIF	6.19445	2.45565e-60	5.11841	7.82123e-41	5.59072	6.73496e-49	5.63453	0.539357	0	0	0	0	0	0	0	0	HCAE Only Upregulated
MSX1	3.17349	3.55247e-19	2.94399	2.75103e-16	2.9919	7.23806e-17	3.03646	0.121065	0	0	0	0	0	0	0	0	HCAE Only Upregulated
NPTX1	3.27616	9.23871e-06	3.32533	8.97945e-06	3.49924	2.05791e-06	3.36691	0.117207	0	0	0	0	0	0	0	0	HCAE Only Upregulated
PKD1L1	3.34204	0.00046443	3.21412	0.0014851	3.15024	0.00165464	3.23547	0.0976685	0	0	0	0	0	0	0	0	HCAE Only Upregulated
PTGS2	4.63368	3.12792e-33	4.45458	1.59608e-30	4.5314	1.14757e-31	4.53989	0.0898504	0	0	0	0	0	0	0	0	HCAE Only Upregulated
RUNX3	2.97259	2.02465e-09	2.94321	4.99425e-09	3.16422	1.73285e-10	3.02668	0.120022	0	0	0	0	0	0	0	0	HCAE Only Upregulated
SELE	9.18781	5.10127e-16	8.57368	5.38222e-14	9.19897	6.04958e-16	8.98682	0.357836	0	0	0	0	0	0	0	0	HCAE Only Upregulated
SMOC1	3.05783	5.33295e-28	2.86777	2.332e-24	3.17209	4.82471e-30	3.03257	0.153728	0	0	0	0	0	0	0	0	HCAE Only Upregulated
SOX17	3.51403	1.73187e-47	2.91902	2.3657e-32	2.85036	8.29804e-31	3.09447	0.364966	0	0	0	0	0	0	0	0	HCAE Only Upregulated
TCIM	2.96423	5.0412e-19	3.20015	2.97844e-22	3.15727	1.19939e-21	3.10722	0.125669	0	0	0	0	0	0	0	0	HCAE Only Upregulated
TNFSF18	4.31611	0.00307439	4.06872	0.0109284	5.05807	0.000700696	4.48096	0.514864	0	0	0	0	0	0	0	0	HCAE Only Upregulated
VCAM1	3.82444	1.10162e-35	3.68061	7.71468e-33	3.98125	1.43692e-38	3.82877	0.150367	0	0	0	0	0	0	0	0	HCAE Only Upregulated
AC007192.1	0	0	0	0	-3.92012	0.00512049	-1.30671	2.26329	0	0	0	0	0	0	0	0	HCAE Only Downregulated
AC010422.6	0	0	0	0	-2.6078	0.00554859	-0.869266	1.50561	0	0	0	0	0	0	0	0	HCAE Only Downregulated
AC013394.1	-2.18752	0.000362076	-1.56432	0.025727	-1.92163	0.00272479	-1.89116	0.312713	0	0	0	0	0	0	0	0	HCAE Only Downregulated
ACSM3	0	0	0	0	-2.56257	0.0267998	-0.85419	1.4795	0	0	0	0	0	0	0	0	HCAE Only Downregulated
ADAL	-1.33249	0.00218584	-1.03346	0.0382321	-1.29804	0.00406406	-1.22133	0.163607	0	0	0	0	0	0	0	0	HCAE Only Downregulated
AGAP9	-1.45664	0.000357254	0	0	-1.05084	0.0199644	-0.835827	0.751748	0	0	0	0	0	0	0	0	HCAE Only Downregulated
AKAP9	-1.62174	0.000816007	0	0	-1.28944	0.0168935	-0.970394	0.856653	0	0	0	0	0	0	0	0	HCAE Only Downregulated
AKR1C2	-2.38628	0.0472378	0	0	0	0	-0.795427	1.37772	0	0	0	0	0	0	0	0	HCAE Only Downregulated
ALPP	-2.8841	0.000454638	0	0	0	0	-0.961367	1.66514	0	0	0	0	0	0	0	0	HCAE Only Downregulated
ANKMY1	-1.60575	8.15088e-05	0	0	-1.64299	6.92947e-05	-1.08291	0.938015	0	0	0	0	0	0	0	0	HCAE Only Downregulated
ANKRA2	-1.42559	0.00185779	0	0	-1.42454	0.00230286	-0.950044	0.822763	0	0	0	0	0	0	0	0	HCAE Only Downregulated
ANKRD26	-1.64255	0.00184439	-1.21605	0.0480086	-1.37306	0.0173717	-1.41055	0.215707	0	0	0	0	0	0	0	0	HCAE Only Downregulated
ANKZF1	-0.891967	8.98673e-05	-0.789657	0.00118744	-0.750991	0.00212007	-0.810871	0.0728432	0	0	0	0	0	0	0	0	HCAE Only Downregulated
ANP32B	-0.777003	0.0430849	-1.14111	0.00318255	-1.01141	0.0108132	-0.97651	0.184547	0	0	0	0	0	0	0	0	HCAE Only Downregulated
ANP32E	-2.80546	0.000599248	-2.38185	0.00929122	-2.45238	0.00576003	-2.54656	0.226965	0	0	0	0	0	0	0	0	HCAE Only Downregulated
ARHGAP11A	-2.16086	0.00297826	0	0	-1.70184	0.0410087	-1.28757	1.13844	0	0	0	0	0	0	0	0	HCAE Only Downregulated
ARHGAP11B	-1.99551	0.00502512	0	0	-1.60531	0.046964	-1.20027	1.05762	0	0	0	0	0	0	0	0	HCAE Only Downregulated
ARHGAP33	0	0	-1.46144	0.0319122	-1.78296	0.00423544	-1.08147	0.950274	0	0	0	0	0	0	0	0	HCAE Only Downregulated
ARHGEF26	-1.34081	0.00127696	0	0	-1.35457	0.00122674	-0.898462	0.778121	0	0	0	0	0	0	0	0	HCAE Only Downregulated
ARHGEF35	-1.50383	0.000654884	-1.27606	0.00751549	-1.18041	0.0135283	-1.3201	0.166148	0	0	0	0	0	0	0	0	HCAE Only Downregulated
ARID4A	-1.699	0.00900742	0	0	-1.92615	0.00397253	-1.20839	1.05264	0	0	0	0	0	0	0	0	HCAE Only Downregulated
ARMCX5	-0.993151	0.0188439	-1.10891	0.0118722	-1.19594	0.00542602	-1.09933	0.101733	0	0	0	0	0	0	0	0	HCAE Only Downregulated
ASTE1	-1.73803	0.000875537	-1.98524	0.000116884	-1.47108	0.00772217	-1.73145	0.257148	0	0	0	0	0	0	0	0	HCAE Only Downregulated
ATF7	-0.928975	0.0128567	-0.991787	0.0155828	-1.13568	0.00297952	-1.01881	0.105968	0	0	0	0	0	0	0	0	HCAE Only Downregulated
ATXN3	-1.01353	0.0428358	0	0	-1.59342	0.0006678	-0.868982	0.806484	0	0	0	0	0	0	0	0	HCAE Only Downregulated
B3GALT2	-2.40241	0.0230519	0	0	0	0	-0.800802	1.38703	0	0	0	0	0	0	0	0	HCAE Only Downregulated
BCLAF1	-1.79682	0.000127597	0	0	-1.38867	0.00779442	-1.06183	0.941942	0	0	0	0	0	0	0	0	HCAE Only Downregulated
BDP1	-2.61679	0.000251435	0	0	-2.04522	0.0101796	-1.554	1.37582	0	0	0	0	0	0	0	0	HCAE Only Downregulated
BOD1L1	-1.904	0.000206761	0	0	-1.3127	0.0274306	-1.07223	0.974511	0	0	0	0	0	0	0	0	HCAE Only Downregulated
BRCA1	-1.30653	0.00151092	-1.13134	0.0138596	-0.992242	0.0347213	-1.14337	0.157491	0	0	0	0	0	0	0	0	HCAE Only Downregulated
BRCA2	-1.99777	1.39507e-08	-0.973118	0.0264059	-1.51809	4.34671e-05	-1.49633	0.512675	0	0	0	0	0	0	0	0	HCAE Only Downregulated
BTBD8	-1.83532	0.0218644	-2.17089	0.0105536	-2.59841	0.00139542	-2.20154	0.382467	0	0	0	0	0	0	0	0	HCAE Only Downregulated
BUB1B	-1.51592	0.000515779	-1.36716	0.00387591	-1.15591	0.0194168	-1.34633	0.180907	0	0	0	0	0	0	0	0	HCAE Only Downregulated
C21orf58	-1.14559	0.000306837	-1.28762	5.67844e-05	-1.10696	0.000852888	-1.18006	0.0951347	0	0	0	0	0	0	0	0	HCAE Only Downregulated
C5	-2.19453	0.00208947	0	0	-1.61223	0.0250298	-1.26892	1.13683	0	0	0	0	0	0	0	0	HCAE Only Downregulated
CACNB4	-3.39617	0.0188379	0	0	0	0	-1.13206	1.96078	0	0	0	0	0	0	0	0	HCAE Only Downregulated
CACNG6	-0.932352	0.0163873	-1.15558	0.00446412	-1.35433	0.000433828	-1.14742	0.211109	0	0	0	0	0	0	0	0	HCAE Only Downregulated
CALD1	-2.25648	0.00712416	0	0	0	0	-0.752158	1.30278	0	0	0	0	0	0	0	0	HCAE Only Downregulated
CAPS	0	0	-1.45455	0.0166854	-1.30813	0.0247819	-0.920894	0.800871	0	0	0	0	0	0	0	0	HCAE Only Downregulated
CASP8AP2	-1.35569	0.000859063	0	0	-0.940289	0.0458579	-0.765325	0.694572	0	0	0	0	0	0	0	0	HCAE Only Downregulated
CBWD6	-2.86401	0.000732712	0	0	-3.23558	0.000117868	-2.03319	1.77057	0	0	0	0	0	0	0	0	HCAE Only Downregulated
CCDC191	-1.823	0.0269103	0	0	-1.79116	0.0484604	-1.20472	1.04344	0	0	0	0	0	0	0	0	HCAE Only Downregulated
CCDC25	-1.49128	0.000560284	-1.25067	0.00951291	-1.48455	0.00088843	-1.40883	0.137014	0	0	0	0	0	0	0	0	HCAE Only Downregulated
CCDC66	-1.17448	0.0315643	-1.27926	0.0307123	0	0	-0.817913	0.710269	0	0	0	0	0	0	0	0	HCAE Only Downregulated
CCDC96	-1.17097	0.0496951	-1.67484	0.00733435	-1.6498	0.00752371	-1.49854	0.283957	0	0	0	0	0	0	0	0	HCAE Only Downregulated
CDAN1	-0.725625	0.0444246	-1.03849	0.00477045	-1.18306	0.000678804	-0.982391	0.23382	0	0	0	0	0	0	0	0	HCAE Only Downregulated
CDK5RAP2	-1.45624	0.000288135	-1.16109	0.0109827	-0.948795	0.0464601	-1.18871	0.254845	0	0	0	0	0	0	0	0	HCAE Only Downregulated
CEP135	-1.38631	0.0022533	0	0	-1.09852	0.0298992	-0.828274	0.731597	0	0	0	0	0	0	0	0	HCAE Only Downregulated
CEP290	-1.39993	0.00182794	-1.05272	0.0398822	0	0	-0.817548	0.728991	0	0	0	0	0	0	0	0	HCAE Only Downregulated
CEP57	-1.1611	0.00353612	0	0	-1.12864	0.00739797	-0.763248	0.661191	0	0	0	0	0	0	0	0	HCAE Only Downregulated
CEP68	-0.831583	0.00372709	-0.738459	0.0218092	-0.80163	0.00874122	-0.790557	0.0475393	0	0	0	0	0	0	0	0	HCAE Only Downregulated
CFDP1	-1.30946	0.00325848	-1.03738	0.0482337	-1.12136	0.0242869	-1.15607	0.139319	0	0	0	0	0	0	0	0	HCAE Only Downregulated
CHAC1	-1.6269	0.000600737	-1.90942	5.67844e-05	-2.23184	9.30469e-07	-1.92272	0.302687	0	0	0	0	0	0	0	0	HCAE Only Downregulated
CHD2	-1.34091	0.00403196	0	0	-1.08001	0.0426195	-0.806971	0.710928	0	0	0	0	0	0	0	0	HCAE Only Downregulated
CHD6	-1.66204	0.0143716	-1.68189	0.0278511	-1.68293	0.0232	-1.67562	0.0117725	0	0	0	0	0	0	0	0	HCAE Only Downregulated
CITED2	-1.13961	9.60921e-06	-1.28309	4.89076e-07	-1.81273	3.59924e-14	-1.41181	0.35454	0	0	0	0	0	0	0	0	HCAE Only Downregulated
CLEC14A	-0.852562	0.0023658	-1.02978	0.000235168	-1.25328	2.41149e-06	-1.04521	0.200806	0	0	0	0	0	0	0	0	HCAE Only Downregulated
CLSPN	-1.58747	0.00031499	0	0	-1.23461	0.0122345	-0.940691	0.833548	0	0	0	0	0	0	0	0	HCAE Only Downregulated
CLUAP1	-1.05466	0.00630676	-0.933745	0.0246169	-1.00063	0.0134989	-0.996344	0.0605695	0	0	0	0	0	0	0	0	HCAE Only Downregulated
CNOT6	-1.56668	0.00149323	0	0	-1.25355	0.0239181	-0.940077	0.829049	0	0	0	0	0	0	0	0	HCAE Only Downregulated
CNTNAP3B	-1.43243	0.000508832	0	0	-0.983057	0.0394847	-0.805163	0.732597	0	0	0	0	0	0	0	0	HCAE Only Downregulated
CNTRL	-2.48788	0.000184257	-1.61586	0.0396695	-1.92503	0.00806123	-2.00959	0.442115	0	0	0	0	0	0	0	0	HCAE Only Downregulated
CRACD	-1.20231	0.0161511	0	0	-1.113	0.0485113	-0.771768	0.66986	0	0	0	0	0	0	0	0	HCAE Only Downregulated
CSPP1	-1.76208	7.10554e-05	0	0	-1.21504	0.0165088	-0.992372	0.901895	0	0	0	0	0	0	0	0	HCAE Only Downregulated
CTR9	-1.80726	0.000120563	-1.53246	0.00277038	-1.49804	0.00328299	-1.61259	0.169468	0	0	0	0	0	0	0	0	HCAE Only Downregulated
CWF19L2	-1.98663	0.00204778	-1.50751	0.0444334	-1.64224	0.0212685	-1.71213	0.247087	0	0	0	0	0	0	0	0	HCAE Only Downregulated
DACT1	-0.916842	0.0240614	-0.966716	0.0320083	-0.970535	0.0258319	-0.951364	0.0299584	0	0	0	0	0	0	0	0	HCAE Only Downregulated
DCDC2	-3.39478	0.000214947	-2.69478	0.00624879	0	0	-2.02985	1.79241	0	0	0	0	0	0	0	0	HCAE Only Downregulated
DDIT3	-1.21136	0.000937038	-1.13113	0.00379666	-1.37859	0.000181928	-1.24036	0.126254	0	0	0	0	0	0	0	0	HCAE Only Downregulated
DEK	-1.76122	0.000728349	0	0	-1.2841	0.0326051	-1.01511	0.910902	0	0	0	0	0	0	0	0	HCAE Only Downregulated
DENR	-1.06818	1.0642e-06	-0.690359	0.00631222	-0.544349	0.0418035	-0.767631	0.270332	0	0	0	0	0	0	0	0	HCAE Only Downregulated
DNA2	-1.2261	0.00076007	-1.03894	0.00830296	0	0	-0.755014	0.660524	0	0	0	0	0	0	0	0	HCAE Only Downregulated
DNMT1	-0.836169	0.0254378	-1.27197	0.000519702	-1.01274	0.00945587	-1.04029	0.219201	0	0	0	0	0	0	0	0	HCAE Only Downregulated
DYRK1B	-0.902047	0.002398	-1.25569	1.06947e-05	-1.36379	9.62825e-07	-1.17384	0.241506	0	0	0	0	0	0	0	0	HCAE Only Downregulated
ECM2	-2.82268	0.0250646	0	0	0	0	-0.940893	1.62968	0	0	0	0	0	0	0	0	HCAE Only Downregulated
EIF3A	-1.33324	0.00971186	0	0	-1.15503	0.0485113	-0.829423	0.723807	0	0	0	0	0	0	0	0	HCAE Only Downregulated
EIF5B	-1.93279	0.00245131	0	0	-1.60164	0.0253463	-1.17814	1.03365	0	0	0	0	0	0	0	0	HCAE Only Downregulated
ENAH	-1.68565	0.00653392	0	0	-1.43362	0.0414147	-1.03976	0.90923	0	0	0	0	0	0	0	0	HCAE Only Downregulated
EPC2	-1.75202	8.87088e-06	0	0	-1.15052	0.0101008	-0.967514	0.890233	0	0	0	0	0	0	0	0	HCAE Only Downregulated
ERBB3	-0.879428	0.000310141	-1.03441	1.70461e-05	-0.860904	0.0006678	-0.924913	0.0952765	0	0	0	0	0	0	0	0	HCAE Only Downregulated
ERCC5	-2.13936	2.62753e-07	-1.68278	0.000164255	-1.86986	1.50374e-05	-1.89733	0.229528	0	0	0	0	0	0	0	0	HCAE Only Downregulated
ESF1	-2.06833	0.00160854	0	0	-1.92127	0.00615483	-1.32987	1.15404	0	0	0	0	0	0	0	0	HCAE Only Downregulated
ESPN	-2.63775	0.039106	-2.79945	0.0484312	-2.83911	0.0386762	-2.75877	0.106666	0	0	0	0	0	0	0	0	HCAE Only Downregulated
FAM161B	-1.34947	1.60347e-05	-1.22466	0.000149011	-1.32937	2.47644e-05	-1.30117	0.0670151	0	0	0	0	0	0	0	0	HCAE Only Downregulated
FAM181B	-2.16233	0.00901601	-2.03043	0.0280168	-2.08585	0.0200086	-2.09287	0.0662278	0	0	0	0	0	0	0	0	HCAE Only Downregulated
FAM214A	-2.70474	4.57388e-06	-2.22082	0.000421726	-2.28497	0.000236761	-2.40351	0.262838	0	0	0	0	0	0	0	0	HCAE Only Downregulated
FBF1	-1.052	0.00048304	-0.896144	0.00711054	-0.740438	0.0345102	-0.896194	0.155781	0	0	0	0	0	0	0	0	HCAE Only Downregulated
FIGN	-1.44006	0.00275469	0	0	-1.19174	0.0271928	-0.877267	0.769814	0	0	0	0	0	0	0	0	HCAE Only Downregulated
FRA10AC1	-1.81678	0.00330355	0	0	-1.4012	0.0470095	-1.07266	0.951908	0	0	0	0	0	0	0	0	HCAE Only Downregulated
FRAT1	-1.64141	0.00350958	-1.35214	0.0302521	-1.46959	0.013821	-1.48772	0.145485	0	0	0	0	0	0	0	0	HCAE Only Downregulated
GOLGA6L10	-2.92496	0.00796614	0	0	0	0	-0.974988	1.68873	0	0	0	0	0	0	0	0	HCAE Only Downregulated
GOLGA6L9	-2.3267	0.00127896	-1.92863	0.0162815	-1.73444	0.0316484	-1.99659	0.301922	0	0	0	0	0	0	0	0	HCAE Only Downregulated
GOLGB1	-1.44304	0.00185612	0	0	-1.10959	0.0363627	-0.850875	0.755505	0	0	0	0	0	0	0	0	HCAE Only Downregulated
GOLIM4	-1.48643	0.00183844	0	0	-1.49426	0.00279823	-0.993561	0.860458	0	0	0	0	0	0	0	0	HCAE Only Downregulated
GPATCH11	-1.8057	0.000275535	-1.1772	0.0477889	0	0	-0.994298	0.916638	0	0	0	0	0	0	0	0	HCAE Only Downregulated
GPRASP1	-2.58537	0.00428375	0	0	0	0	-0.861792	1.49267	0	0	0	0	0	0	0	0	HCAE Only Downregulated
GPT2	-0.597248	0.0325441	-0.873877	0.00186509	-1.00199	0.000158375	-0.824371	0.206862	0	0	0	0	0	0	0	0	HCAE Only Downregulated
GTF2IRD2	-1.59384	0.0301899	-1.89888	0.0163836	0	0	-1.16424	1.01973	0	0	0	0	0	0	0	0	HCAE Only Downregulated
HIRIP3	-0.784825	0.0321065	-1.12938	0.00229548	-1.01374	0.00752371	-0.975982	0.175354	0	0	0	0	0	0	0	0	HCAE Only Downregulated
HMGB2	-1.48538	0.000318546	-1.10061	0.0223392	-1.43522	0.000843311	-1.3404	0.209176	0	0	0	0	0	0	0	0	HCAE Only Downregulated
HMGN5	-2.95711	0.0265545	0	0	0	0	-0.985704	1.70729	0	0	0	0	0	0	0	0	HCAE Only Downregulated
HOOK3	-1.31982	0.0120984	0	0	-1.3269	0.0202532	-0.882241	0.764051	0	0	0	0	0	0	0	0	HCAE Only Downregulated
HOXB3	-0.875628	0.019222	-0.883528	0.0375709	-1.18417	0.00157259	-0.98111	0.175903	0	0	0	0	0	0	0	0	HCAE Only Downregulated
HTATSF1	-1.52986	0.000642744	-1.10867	0.037317	-1.27653	0.00956921	-1.30502	0.212033	0	0	0	0	0	0	0	0	HCAE Only Downregulated
ING3	0	0	-1.56789	0.0239072	-1.39932	0.0446429	-0.989071	0.860698	0	0	0	0	0	0	0	0	HCAE Only Downregulated
ITGBL1	-1.27144	2.94143e-05	0	0	-1.00353	0.00238503	-0.758321	0.670248	0	0	0	0	0	0	0	0	HCAE Only Downregulated
JMY	-1.47654	1.95398e-05	0	0	-0.984896	0.0123726	-0.820479	0.751876	0	0	0	0	0	0	0	0	HCAE Only Downregulated
JRK	-1.37176	0.00339708	-1.64876	0.000484134	-1.42103	0.00382702	-1.48052	0.147773	0	0	0	0	0	0	0	0	HCAE Only Downregulated
KANK1	-0.868601	1.61345e-06	-0.925139	3.35541e-07	-0.840827	5.05491e-06	-0.878189	0.0429659	0	0	0	0	0	0	0	0	HCAE Only Downregulated
KCNC1	-3.27439	0.0064272	0	0	0	0	-1.09146	1.89047	0	0	0	0	0	0	0	0	HCAE Only Downregulated
KDM5D	-0.814669	0.00372073	-0.839963	0.0049891	-0.871113	0.00288108	-0.841915	0.0282725	0	0	0	0	0	0	0	0	HCAE Only Downregulated
KIAA2026	-1.87353	1.88903e-05	0	0	-1.24399	0.0126725	-1.03917	0.953412	0	0	0	0	0	0	0	0	HCAE Only Downregulated
KIF14	-2.07071	3.13248e-06	0	0	-1.50816	0.0019359	-1.19296	1.07073	0	0	0	0	0	0	0	0	HCAE Only Downregulated
KIF15	-1.97025	1.96736e-07	-0.971248	0.0389166	-1.10255	0.0124559	-1.34801	0.542853	0	0	0	0	0	0	0	0	HCAE Only Downregulated
KMT5B	-1.38954	0.00105763	-1.04973	0.0334934	0	0	-0.813089	0.724365	0	0	0	0	0	0	0	0	HCAE Only Downregulated
KRIT1	-2.22619	1.92781e-06	0	0	-1.23092	0.02592	-1.15237	1.11517	0	0	0	0	0	0	0	0	HCAE Only Downregulated
LDLRAD4	-3.60462	0.00759181	0	0	0	0	-1.20154	2.08113	0	0	0	0	0	0	0	0	HCAE Only Downregulated
LEO1	-1.20629	0.00571917	0	0	-1.16209	0.0137042	-0.78946	0.68405	0	0	0	0	0	0	0	0	HCAE Only Downregulated
LMO7	-1.48902	0.00143994	-1.1858	0.0296431	-1.31343	0.00995928	-1.32941	0.15224	0	0	0	0	0	0	0	0	HCAE Only Downregulated
LRRC19	-3.60279	0.0193004	0	0	0	0	-1.20093	2.08007	0	0	0	0	0	0	0	0	HCAE Only Downregulated
LUC7L2	-1.16031	0.0150908	0	0	-1.2447	0.0151362	-0.801668	0.695546	0	0	0	0	0	0	0	0	HCAE Only Downregulated
MATR3	-2.45776	0.010873	-2.55196	0.0143974	0	0	-1.66991	1.44695	0	0	0	0	0	0	0	0	HCAE Only Downregulated
MBLAC2	-1.72343	5.89233e-06	0	0	-1.0061	0.0173717	-0.909843	0.865736	0	0	0	0	0	0	0	0	HCAE Only Downregulated
MECOM	-1.54115	4.82636e-06	-0.924724	0.023241	-1.00917	0.00895065	-1.15835	0.334198	0	0	0	0	0	0	0	0	HCAE Only Downregulated
MED23	-1.54704	1.59007e-07	-0.882353	0.0119841	-1.02143	0.00176249	-1.15027	0.350574	0	0	0	0	0	0	0	0	HCAE Only Downregulated
METAP2	-1.77688	0.000454638	0	0	-1.40618	0.0124151	-1.06102	0.937376	0	0	0	0	0	0	0	0	HCAE Only Downregulated
MIA3	-1.5232	0.00375489	0	0	-1.42199	0.0126698	-0.981733	0.85171	0	0	0	0	0	0	0	0	HCAE Only Downregulated
MIER1	-1.9256	7.07207e-05	-1.41236	0.0112143	-1.76039	0.000528239	-1.69945	0.261992	0	0	0	0	0	0	0	0	HCAE Only Downregulated
MNT	0	0	-1.44609	0.0074737	-1.63518	0.00131782	-1.02709	0.894498	0	0	0	0	0	0	0	0	HCAE Only Downregulated
MPHOSPH8	-1.17879	0.0143543	0	0	-1.08872	0.0432892	-0.755837	0.656121	0	0	0	0	0	0	0	0	HCAE Only Downregulated
MSH6	-1.06809	0.00194879	-0.975504	0.0106963	-0.971977	0.00915855	-1.00519	0.0545009	0	0	0	0	0	0	0	0	HCAE Only Downregulated
MTERF4	-0.611473	0.0122386	-0.684401	0.00825449	-0.977597	2.1017e-05	-0.757824	0.193791	0	0	0	0	0	0	0	0	HCAE Only Downregulated
NAIP	-2.46566	1.28909e-05	0	0	-1.48342	0.0181463	-1.31636	1.24129	0	0	0	0	0	0	0	0	HCAE Only Downregulated
NBPF1	-0.981401	8.30135e-05	-0.886185	0.000733095	-0.78712	0.00354328	-0.884902	0.0971466	0	0	0	0	0	0	0	0	HCAE Only Downregulated
NCOA2	-1.82218	0.000129484	0	0	-1.25078	0.0222207	-1.02432	0.931961	0	0	0	0	0	0	0	0	HCAE Only Downregulated
NDRG4	-0.659899	0.0415857	-0.864653	0.0116183	-0.969277	0.00267567	-0.831276	0.157367	0	0	0	0	0	0	0	0	HCAE Only Downregulated
NEK5	-2.74662	0.0495705	0	0	0	0	-0.915539	1.58576	0	0	0	0	0	0	0	0	HCAE Only Downregulated
NEXN	-2.98636	0.000167899	-2.02609	0.0329011	-2.55756	0.00273069	-2.52334	0.48105	0	0	0	0	0	0	0	0	HCAE Only Downregulated
NINL	-1.07769	0.00209608	-0.984545	0.0101092	-0.957001	0.0116541	-1.00641	0.0632462	0	0	0	0	0	0	0	0	HCAE Only Downregulated
NKAPD1	-1.38564	1.00226e-05	-1.2549	0.000122656	-1.1952	0.000284546	-1.27858	0.097402	0	0	0	0	0	0	0	0	HCAE Only Downregulated
NME9	-4.10467	0.000989728	0	0	-2.36421	0.0411149	-2.15629	2.06022	0	0	0	0	0	0	0	0	HCAE Only Downregulated
NOL8	-1.34029	0.00376463	0	0	-1.04866	0.0459499	-0.796316	0.704877	0	0	0	0	0	0	0	0	HCAE Only Downregulated
NOP58	-1.44439	0.00497239	0	0	-1.19412	0.0408428	-0.879505	0.771884	0	0	0	0	0	0	0	0	HCAE Only Downregulated
NOSTRIN	-3.09176	0.000198693	0	0	0	0	-1.03059	1.78503	0	0	0	0	0	0	0	0	HCAE Only Downregulated
NSRP1	-2.05996	0.000247972	0	0	-1.38424	0.0334707	-1.14807	1.05009	0	0	0	0	0	0	0	0	HCAE Only Downregulated
NUCB2	-1.46832	3.77951e-05	-0.934737	0.02474	0	0	-0.801019	0.743237	0	0	0	0	0	0	0	0	HCAE Only Downregulated
OGN	-2.85989	0.031803	0	0	0	0	-0.953297	1.65116	0	0	0	0	0	0	0	0	HCAE Only Downregulated
ONECUT2	-2.64995	0.0238616	0	0	0	0	-0.883318	1.52995	0	0	0	0	0	0	0	0	HCAE Only Downregulated
OSBPL7	-1.46768	1.3121e-08	-0.842604	0.0049763	-1.37169	1.86065e-07	-1.22733	0.336618	0	0	0	0	0	0	0	0	HCAE Only Downregulated
PABPC1L	-1.08549	0.00128153	-0.903238	0.0172544	-1.02607	0.00426456	-1.00493	0.0929458	0	0	0	0	0	0	0	0	HCAE Only Downregulated
PCDH10	-0.993147	0.000440819	-1.10174	0.000114488	-1.07205	0.000171611	-1.05565	0.0561265	0	0	0	0	0	0	0	0	HCAE Only Downregulated
PCED1B	-1.29757	0.0472399	0	0	-1.51646	0.0334103	-0.938009	0.81968	0	0	0	0	0	0	0	0	HCAE Only Downregulated
PCM1	-2.13285	1.67462e-05	0	0	-1.67993	0.00185231	-1.27093	1.12371	0	0	0	0	0	0	0	0	HCAE Only Downregulated
PCMTD2	-1.80021	6.10723e-06	-1.0559	0.027652	-1.51165	0.000279972	-1.45592	0.375271	0	0	0	0	0	0	0	0	HCAE Only Downregulated
PDCD4	-1.38259	0.00373167	-1.1734	0.0329314	-1.53644	0.00166005	-1.36414	0.182221	0	0	0	0	0	0	0	0	HCAE Only Downregulated
PDIK1L	-1.5572	0.0291623	0	0	-1.78113	0.0168393	-1.11278	0.970176	0	0	0	0	0	0	0	0	HCAE Only Downregulated
PHF14	-1.32139	0.00149888	0	0	-1.22378	0.00604191	-0.84839	0.736347	0	0	0	0	0	0	0	0	HCAE Only Downregulated
PHF20L1	-1.40175	2.91826e-05	0	0	-1.20104	0.000659255	-0.867597	0.758033	0	0	0	0	0	0	0	0	HCAE Only Downregulated
PHF3	-1.80215	9.40577e-06	0	0	-1.14208	0.0156493	-0.981407	0.911753	0	0	0	0	0	0	0	0	HCAE Only Downregulated
PKD2	-1.60647	2.77925e-05	-0.957901	0.0430361	-1.19298	0.00524188	-1.25245	0.328349	0	0	0	0	0	0	0	0	HCAE Only Downregulated
PLCL1	-1.33416	0.000600737	0	0	-1.1474	0.00651245	-0.827188	0.722426	0	0	0	0	0	0	0	0	HCAE Only Downregulated
PLPP6	-1.18342	0.00114871	-1.21412	0.0012975	0	0	-0.799178	0.692279	0	0	0	0	0	0	0	0	HCAE Only Downregulated
PNISR	-1.41526	0.00372709	0	0	-1.1878	0.0299278	-0.867687	0.759997	0	0	0	0	0	0	0	0	HCAE Only Downregulated
POU5F2	-2.34993	0.00552292	0	0	0	0	-0.78331	1.35673	0	0	0	0	0	0	0	0	HCAE Only Downregulated
PPFIBP2	-1.84225	3.64368e-13	-1.79575	2.53446e-12	-1.78676	3.75039e-12	-1.80825	0.0297832	0	0	0	0	0	0	0	0	HCAE Only Downregulated
PPIG	-1.97872	0.00020224	-1.45369	0.0184533	-1.34703	0.0295498	-1.59315	0.33815	0	0	0	0	0	0	0	0	HCAE Only Downregulated
PPL	-0.872524	0.00552292	-1.19917	9.54076e-05	-0.932431	0.00463662	-1.00138	0.173896	0	0	0	0	0	0	0	0	HCAE Only Downregulated
PPP1R12A	-1.48288	0.00555779	0	0	-1.45225	0.0113958	-0.97838	0.84744	0	0	0	0	0	0	0	0	HCAE Only Downregulated
PRDM5	-2.26675	0.00277312	0	0	0	0	-0.755583	1.30871	0	0	0	0	0	0	0	0	HCAE Only Downregulated
PRICKLE1	-1.42849	0.00026868	-1.66832	1.70987e-05	-1.46623	0.000247189	-1.52101	0.128956	0	0	0	0	0	0	0	0	HCAE Only Downregulated
PRR15	-2.02959	1.23786e-06	-1.54868	0.000368475	-1.49792	0.000604726	-1.69206	0.293408	0	0	0	0	0	0	0	0	HCAE Only Downregulated
PRR16	-1.03858	0.012954	0	0	-1.49904	0.000261637	-0.845874	0.767877	0	0	0	0	0	0	0	0	HCAE Only Downregulated
PRX	0	0	-1.25029	0.000182387	-1.1863	0.00046883	-0.812199	0.704112	0	0	0	0	0	0	0	0	HCAE Only Downregulated
PSIP1	-1.29849	0.000959208	0	0	-1.12324	0.00888848	-0.807245	0.704565	0	0	0	0	0	0	0	0	HCAE Only Downregulated
RBM5	-0.927602	0.00881424	-1.0761	0.00359296	-1.05994	0.00382702	-1.02121	0.081472	0	0	0	0	0	0	0	0	HCAE Only Downregulated
RDX	-1.83248	0.00457017	0	0	-1.49889	0.0417555	-1.11046	0.976042	0	0	0	0	0	0	0	0	HCAE Only Downregulated
RESF1	-1.76105	1.88937e-06	0	0	-0.877854	0.0489616	-0.879633	0.880524	0	0	0	0	0	0	0	0	HCAE Only Downregulated
RFC1	-1.29338	8.98075e-05	0	0	-1.03466	0.00412623	-0.776014	0.684385	0	0	0	0	0	0	0	0	HCAE Only Downregulated
RGS12	-1.47731	0.00419813	-1.63568	0.00234309	-1.79398	0.000508934	-1.63566	0.158334	0	0	0	0	0	0	0	0	HCAE Only Downregulated
RNF217	-1.26445	8.44397e-05	-1.00221	0.00472169	-1.00941	0.00391418	-1.09202	0.149371	0	0	0	0	0	0	0	0	HCAE Only Downregulated
RSF1	-2.35645	9.96921e-06	0	0	-1.42289	0.0245918	-1.25978	1.18666	0	0	0	0	0	0	0	0	HCAE Only Downregulated
RSRC1	-1.28148	0.0244815	0	0	-1.44948	0.0168393	-0.910318	0.792821	0	0	0	0	0	0	0	0	HCAE Only Downregulated
RTEL1	-0.911605	0.000858768	-0.750348	0.0164253	-0.897489	0.00181066	-0.853147	0.089306	0	0	0	0	0	0	0	0	HCAE Only Downregulated
RTL10	-1.03396	0.000360829	-1.1074	0.00017809	-1.28835	4.48297e-06	-1.14324	0.130928	0	0	0	0	0	0	0	0	HCAE Only Downregulated
RYR1	-3.5596	0.0143835	-3.1644	0.0400023	-3.59145	0.0173725	-3.43848	0.237894	0	0	0	0	0	0	0	0	HCAE Only Downregulated
SCAF8	-0.957305	0.0018425	-0.820865	0.01847	-0.768201	0.0270046	-0.84879	0.0975963	0	0	0	0	0	0	0	0	HCAE Only Downregulated
SCAPER	-1.60986	5.05662e-05	-1.04263	0.0218319	-1.0032	0.0287623	-1.21856	0.339444	0	0	0	0	0	0	0	0	HCAE Only Downregulated
SEC62	-1.76831	0.00123759	0	0	-1.43151	0.0189872	-1.0666	0.938932	0	0	0	0	0	0	0	0	HCAE Only Downregulated
SEPTIN11	-1.57483	0.000355677	-1.13557	0.0298432	0	0	-0.903466	0.812667	0	0	0	0	0	0	0	0	HCAE Only Downregulated
SEPTIN7	-2.17852	0.00299871	-1.85145	0.0283156	-2.09264	0.00776515	-2.04087	0.16957	0	0	0	0	0	0	0	0	HCAE Only Downregulated
SESN3	-2.31182	0.0430011	0	0	0	0	-0.770606	1.33473	0	0	0	0	0	0	0	0	HCAE Only Downregulated
SESTD1	-1.14973	5.10292e-06	-0.736996	0.011616	-0.699979	0.0164292	-0.862234	0.249663	0	0	0	0	0	0	0	0	HCAE Only Downregulated
SETDB2	-1.5131	0.00318503	0	0	-1.20594	0.0289679	-0.906348	0.799804	0	0	0	0	0	0	0	0	HCAE Only Downregulated
SH2D4A	-2.16519	2.3412e-05	0	0	-1.31214	0.0221801	-1.15911	1.09068	0	0	0	0	0	0	0	0	HCAE Only Downregulated
SIM1	-1.73258	0.000257038	-1.09171	0.0433424	-1.24725	0.0130982	-1.35718	0.33428	0	0	0	0	0	0	0	0	HCAE Only Downregulated
SLC29A3	-1.39462	0.00372073	0	0	-1.54882	0.00173108	-0.981148	0.853189	0	0	0	0	0	0	0	0	HCAE Only Downregulated
SLC4A4	-1.92713	1.08712e-08	-1.58179	4.94125e-06	-1.51869	1.64233e-05	-1.67587	0.219871	0	0	0	0	0	0	0	0	HCAE Only Downregulated
SLF2	-1.52094	1.04732e-06	0	0	-1.06137	0.00215468	-0.86077	0.780062	0	0	0	0	0	0	0	0	HCAE Only Downregulated
SMAD6	-0.765808	0.0276369	-1.01609	0.00470006	-1.09091	0.00161631	-0.957604	0.170261	0	0	0	0	0	0	0	0	HCAE Only Downregulated
SMAD9	-1.2753	0.0105066	0	0	-1.25119	0.0209651	-0.842163	0.729434	0	0	0	0	0	0	0	0	HCAE Only Downregulated
SMARCA2	-1.12591	0.0215439	0	0	-1.21101	0.0222207	-0.778972	0.67595	0	0	0	0	0	0	0	0	HCAE Only Downregulated
SMC3	-1.58505	0.000221591	0	0	-1.12776	0.0220784	-0.904269	0.815816	0	0	0	0	0	0	0	0	HCAE Only Downregulated
SPATA7	-1.63225	0.00146195	0	0	-1.09717	0.0391408	-0.909809	0.832101	0	0	0	0	0	0	0	0	HCAE Only Downregulated
SPRY1	-1.98789	0.00382022	-2.12636	0.00217272	0	0	-1.37142	1.1897	0	0	0	0	0	0	0	0	HCAE Only Downregulated
SREK1	-2.06579	0.000184257	-1.51232	0.0184114	-1.98867	0.000508934	-1.85559	0.299773	0	0	0	0	0	0	0	0	HCAE Only Downregulated
STAG1	-1.47132	0.000303879	0	0	-0.967503	0.042688	-0.81294	0.747737	0	0	0	0	0	0	0	0	HCAE Only Downregulated
SYNE1	-1.41468	9.66756e-05	0	0	-1.25663	0.00105993	-0.890436	0.775179	0	0	0	0	0	0	0	0	HCAE Only Downregulated
TBCE	-1.48063	0.00342026	0	0	-1.36449	0.0123927	-0.948373	0.823365	0	0	0	0	0	0	0	0	HCAE Only Downregulated
TCEAL4	-1.58345	0.00705077	0	0	-1.53761	0.016104	-1.04035	0.901263	0	0	0	0	0	0	0	0	HCAE Only Downregulated
THOC2	-1.71277	0.000341024	0	0	-1.23991	0.0233692	-0.984226	0.884548	0	0	0	0	0	0	0	0	HCAE Only Downregulated
TMC4	0	0	0	0	-2.6121	0.00502621	-0.870699	1.5081	0	0	0	0	0	0	0	0	HCAE Only Downregulated
TMCO6	-0.837607	0.0211139	-0.84181	0.042802	-1.07821	0.00382702	-0.919209	0.137716	0	0	0	0	0	0	0	0	HCAE Only Downregulated
TOP2A	-1.83477	4.12089e-05	0	0	-1.20953	0.02048	-1.01476	0.93276	0	0	0	0	0	0	0	0	HCAE Only Downregulated
TOR2A	-0.763054	0.0224399	-0.77247	0.0430325	-0.929153	0.00799204	-0.821559	0.0932984	0	0	0	0	0	0	0	0	HCAE Only Downregulated
TPR	-1.42928	0.00172234	0	0	-1.41159	0.0032552	-0.94696	0.820139	0	0	0	0	0	0	0	0	HCAE Only Downregulated
TRAF3IP1	-1.35621	0.0260039	-1.59566	0.0154469	-1.38687	0.0391278	-1.44625	0.1303	0	0	0	0	0	0	0	0	HCAE Only Downregulated
TSC22D3	-1.84982	1.1534e-05	-1.10078	0.0329994	-1.06569	0.0325386	-1.33876	0.442933	0	0	0	0	0	0	0	0	HCAE Only Downregulated
TUT7	-1.51699	0.00139814	0	0	-1.48967	0.00263063	-1.00222	0.868054	0	0	0	0	0	0	0	0	HCAE Only Downregulated
UACA	-1.38619	0.000370951	0	0	-1.12928	0.00808768	-0.838489	0.737426	0	0	0	0	0	0	0	0	HCAE Only Downregulated
UFL1	-1.47492	0.00296115	0	0	-1.10878	0.0472433	-0.861232	0.767989	0	0	0	0	0	0	0	0	HCAE Only Downregulated
UPF2	-2.56173	0.000199986	0	0	-1.9044	0.0144469	-1.48871	1.33049	0	0	0	0	0	0	0	0	HCAE Only Downregulated
UPF3A	-1.62129	0.000188734	-1.27385	0.00961892	-1.3311	0.0051283	-1.40875	0.186285	0	0	0	0	0	0	0	0	HCAE Only Downregulated
UPF3B	-2.24474	0.000976655	0	0	-2.1054	0.00366494	-1.45005	1.25771	0	0	0	0	0	0	0	0	HCAE Only Downregulated
USF3	-1.29159	0.00095921	0	0	-1.18736	0.00432815	-0.826318	0.717507	0	0	0	0	0	0	0	0	HCAE Only Downregulated
USP47	-1.60992	0.000450068	0	0	-1.26249	0.0132665	-0.95747	0.847193	0	0	0	0	0	0	0	0	HCAE Only Downregulated
USP49	-0.995798	0.010966	-0.893229	0.0492393	-0.985706	0.0208407	-0.958244	0.0565308	0	0	0	0	0	0	0	0	HCAE Only Downregulated
VMAC	-1.20497	0.00933857	-1.08098	0.037317	-1.30235	0.00809441	-1.1961	0.110951	0	0	0	0	0	0	0	0	HCAE Only Downregulated
WDR5B	-1.66497	0.000814649	-1.13115	0.0425148	0	0	-0.932041	0.850156	0	0	0	0	0	0	0	0	HCAE Only Downregulated
WDR92	-0.974324	0.0423291	-1.49987	0.00124593	-1.1974	0.0159909	-1.22387	0.263773	0	0	0	0	0	0	0	0	HCAE Only Downregulated
XPA	-1.67736	0.00293126	0	0	-1.40855	0.0214785	-1.02864	0.900906	0	0	0	0	0	0	0	0	HCAE Only Downregulated
YPEL1	-1.5737	0.0336792	0	0	-2.21927	0.0031894	-1.26432	1.14152	0	0	0	0	0	0	0	0	HCAE Only Downregulated
ZACN	-1.95958	0.0379572	-3.65973	0.0001682	-2.2427	0.0270046	-2.62067	0.910918	0	0	0	0	0	0	0	0	HCAE Only Downregulated
ZC3H13	-2.10323	0.00151092	0	0	-1.97026	0.00555206	-1.35783	1.17779	0	0	0	0	0	0	0	0	HCAE Only Downregulated
ZC3H6	-1.55209	0.0146711	-1.54105	0.0231024	0	0	-1.03105	0.892929	0	0	0	0	0	0	0	0	HCAE Only Downregulated
ZC3H8	-2.34137	0.000220709	0	0	0	0	-0.780455	1.35179	0	0	0	0	0	0	0	0	HCAE Only Downregulated
ZFP14	-3.03577	0.00084344	0	0	0	0	-1.01192	1.75271	0	0	0	0	0	0	0	0	HCAE Only Downregulated
ZNF117	-2.34248	3.16588e-05	0	0	0	0	-0.780827	1.35243	0	0	0	0	0	0	0	0	HCAE Only Downregulated
ZNF233	-2.20316	0.00630112	0	0	-1.86418	0.0314512	-1.35578	1.18631	0	0	0	0	0	0	0	0	HCAE Only Downregulated
ZNF326	-1.5261	0.00167646	0	0	-1.28222	0.0168907	-0.936105	0.819811	0	0	0	0	0	0	0	0	HCAE Only Downregulated
ZNF33B	-2.02944	0.0110482	-2.13408	0.0124688	-1.81078	0.0413834	-1.99143	0.164963	0	0	0	0	0	0	0	0	HCAE Only Downregulated
ZNF407	-1.41481	0.000237877	-1.04251	0.01847	-1.02605	0.0180897	-1.16112	0.21985	0	0	0	0	0	0	0	0	HCAE Only Downregulated
ZNF546	-2.40844	0.0216245	0	0	0	0	-0.802814	1.39051	0	0	0	0	0	0	0	0	HCAE Only Downregulated
ZNF66	-2.39568	0.00881424	0	0	0	0	-0.798562	1.38315	0	0	0	0	0	0	0	0	HCAE Only Downregulated
ZNF678	-2.91943	1.00226e-05	0	0	0	0	-0.973144	1.68554	0	0	0	0	0	0	0	0	HCAE Only Downregulated
ZNF709	-3.47638	0.0146861	0	0	0	0	-1.15879	2.00709	0	0	0	0	0	0	0	0	HCAE Only Downregulated
ZNF830	-1.18568	0.000130216	-0.966351	0.0045248	-1.08522	0.000816036	-1.07909	0.109795	0	0	0	0	0	0	0	0	HCAE Only Downregulated
ZNF888	-2.11645	6.03468e-05	0	0	-1.46632	0.00833211	-1.19426	1.08414	0	0	0	0	0	0	0	0	HCAE Only Downregulated
ZRANB2	-1.44896	7.25165e-05	-0.970301	0.0231517	-1.1991	0.00195828	-1.20612	0.239405	0	0	0	0	0	0	0	0	HCAE Only Downregulated
AC008012.1	0	0	0	0	0	0	0	0	3.57985	0.0185262	3.73538	0.0109243	4.35117	0.00386151	3.8888	0.407903	HCE Only Upregulated
AREG	0	0	0	0	0	0	0	0	3.03181	2.46781e-07	3.16977	4.62371e-08	2.85907	2.14398e-06	3.02022	0.155674	HCE Only Upregulated
BNIP5	0	0	0	0	0	0	0	0	7.85392	2.77987e-11	8.24679	1.99028e-12	7.90062	2.42873e-11	8.00044	0.214614	HCE Only Upregulated
CACNG8	0	0	0	0	0	0	0	0	3.21635	0.00185848	3.6433	0.000216324	3.24953	0.00169515	3.36973	0.237506	HCE Only Upregulated
CCL22	0	0	0	0	0	0	0	0	4.98858	2.90549e-12	5.15942	3.57858e-13	4.82533	2.34056e-11	4.99111	0.167057	HCE Only Upregulated
CCL7	0	0	0	0	0	0	0	0	5.89309	1.27525e-05	5.93668	8.96382e-06	5.66505	3.32019e-05	5.83161	0.145883	HCE Only Upregulated
CD34	0	0	0	0	0	0	0	0	3.23537	0.00553037	3.05201	0.00607561	3.55508	0.00148191	3.28082	0.254595	HCE Only Upregulated
CDKN2B	0	0	0	0	0	0	0	0	3.79988	2.34997e-13	3.87668	6.74077e-14	3.93281	3.58209e-14	3.86979	0.0667344	HCE Only Upregulated
CREB5	0	0	0	0	0	0	0	0	4.57498	1.39856e-06	4.14599	2.14719e-05	3.80203	0.00011027	4.17434	0.387256	HCE Only Upregulated
DUOX2	0	0	0	0	0	0	0	0	3.44978	1.06474e-05	3.33169	2.0946e-05	3.67636	2.10163e-06	3.48594	0.175156	HCE Only Upregulated
DUOXA2	0	0	0	0	0	0	0	0	3.90128	0.00011388	3.85846	0.000114585	3.48217	0.00101292	3.7473	0.230606	HCE Only Upregulated
IL17C	0	0	0	0	0	0	0	0	5.84453	2.22888e-12	6.07857	1.86925e-13	5.11305	2.04807e-09	5.67872	0.503667	HCE Only Upregulated
KRT36	0	0	0	0	0	0	0	0	4.22765	0.0116721	0	0	5.58456	0.000361818	3.27074	2.91266	HCE Only Upregulated
LAMA3	0	0	0	0	0	0	0	0	3.73032	1.90194e-34	3.96124	7.67243e-39	3.99427	1.89501e-39	3.89528	0.143806	HCE Only Upregulated
LCN2	0	0	0	0	0	0	0	0	5.40493	6.9127e-59	5.50167	5.00717e-61	4.77671	1.20437e-45	5.22777	0.393614	HCE Only Upregulated
MUC2	0	0	0	0	0	0	0	0	3.40718	5.73093e-06	3.29666	1.15865e-05	3.58404	1.51907e-06	3.42929	0.144961	HCE Only Upregulated
MUC5AC	0	0	0	0	0	0	0	0	5.27015	3.50195e-20	5.44721	1.13398e-21	5.96499	4.87261e-26	5.56078	0.361077	HCE Only Upregulated
PI3	0	0	0	0	0	0	0	0	4.20887	1.00737e-11	4.43781	3.9073e-13	3.96069	2.76391e-10	4.20246	0.238624	HCE Only Upregulated
RGMA	0	0	0	0	0	0	0	0	3.16269	0.00518576	3.43841	0.00125414	3.48696	0.00133308	3.36268	0.174894	HCE Only Upregulated
RIMKLB	0	0	0	0	0	0	0	0	3.63424	0.000878463	3.75419	0.000562326	3.73114	0.000615675	3.70652	0.0636503	HCE Only Upregulated
SAA1	0	0	0	0	0	0	0	0	6.05499	6.3633e-16	5.93261	2.58268e-15	5.21365	1.20438e-11	5.73375	0.45456	HCE Only Upregulated
SAA2	0	0	0	0	0	0	0	0	7.02544	1.60406e-18	7.06468	8.79483e-19	6.58581	2.86176e-16	6.89198	0.265873	HCE Only Upregulated
SERPINA3	0	0	0	0	0	0	0	0	6.62672	1.46604e-42	6.62317	1.40109e-42	6.07372	1.37776e-35	6.4412	0.318254	HCE Only Upregulated
SGPP2	0	0	0	0	0	0	0	0	3.43713	1.0963e-59	3.28729	1.90931e-54	3.51957	1.43573e-62	3.41467	0.117757	HCE Only Upregulated
SSTR1	0	0	0	0	0	0	0	0	4.04711	0.00012088	3.61667	0.000528135	3.28013	0.0025322	3.64797	0.384443	HCE Only Upregulated
TFF1	0	0	0	0	0	0	0	0	3.0913	1.38417e-07	3.65067	1.06056e-10	3.41454	3.23366e-09	3.3855	0.280809	HCE Only Upregulated
TLR7	0	0	0	0	0	0	0	0	5.0357	0.000354215	0	0	5.63954	5.00907e-05	3.55841	3.09643	HCE Only Upregulated
TPBGL	0	0	0	0	0	0	0	0	4.88853	0.000339468	4.79758	0.000363638	4.44953	0.00140405	4.71188	0.231709	HCE Only Upregulated
UBD	0	0	0	0	0	0	0	0	5.36424	4.38585e-05	5.33088	4.08641e-05	5.27344	6.62711e-05	5.32285	0.0459313	HCE Only Upregulated
ABHD15	0	0	0	0	0	0	0	0	-0.813771	0.000242952	-0.723352	0.00139431	-0.765044	0.000879285	-0.767389	0.0452551	HCE Only Downregulated
AC007906.2	0	0	0	0	0	0	0	0	-2.52518	0.0425567	0	0	0	0	-0.841725	1.45791	HCE Only Downregulated
ADA2	0	0	0	0	0	0	0	0	-2.21305	0.00924597	-1.71974	0.0471995	0	0	-1.31093	1.16178	HCE Only Downregulated
AL441992.2	0	0	0	0	0	0	0	0	0	0	0	0	-3.12805	0.0495479	-1.04268	1.80598	HCE Only Downregulated
AMOTL2	0	0	0	0	0	0	0	0	-1.0194	0.000823128	-0.967437	0.00142518	-1.03667	0.000680246	-1.00784	0.0360349	HCE Only Downregulated
ARMC5	0	0	0	0	0	0	0	0	-1.13586	0.00295212	-1.17253	0.00154342	-1.09639	0.00478722	-1.13492	0.0380789	HCE Only Downregulated
ASCL2	0	0	0	0	0	0	0	0	-2.33354	5.3184e-09	-1.86977	5.4151e-06	-1.9889	1.66872e-06	-2.06407	0.24085	HCE Only Downregulated
C9orf152	0	0	0	0	0	0	0	0	-2.19231	0.00126579	-1.90482	0.00598254	-2.01352	0.00413725	-2.03688	0.145166	HCE Only Downregulated
CAMKK1	0	0	0	0	0	0	0	0	-1.36837	1.74651e-06	-1.26709	1.1791e-05	-1.08092	0.000458941	-1.23879	0.145799	HCE Only Downregulated
CARD8	0	0	0	0	0	0	0	0	-1.19429	2.04365e-05	-0.914382	0.00199966	-0.857303	0.0058382	-0.988659	0.180355	HCE Only Downregulated
CCDC102A	0	0	0	0	0	0	0	0	-1.1902	0.00580434	0	0	-1.08223	0.0169402	-0.757476	0.658211	HCE Only Downregulated
CDCA8	0	0	0	0	0	0	0	0	-0.708771	0.0413885	-0.909977	0.00293045	-0.78203	0.0195128	-0.800259	0.101834	HCE Only Downregulated
CDKN1B	0	0	0	0	0	0	0	0	-1.36143	3.64835e-05	-1.2584	0.000157862	-1.03324	0.00434987	-1.21769	0.167838	HCE Only Downregulated
CHST15	0	0	0	0	0	0	0	0	-2.82625	0.0451919	0	0	0	0	-0.942082	1.63173	HCE Only Downregulated
CTDSP1	0	0	0	0	0	0	0	0	-0.756036	0.00115035	-0.599526	0.0146414	-0.92454	2.65618e-05	-0.760034	0.162544	HCE Only Downregulated
DBP	0	0	0	0	0	0	0	0	-1.80362	6.80728e-05	-1.34226	0.00591997	-1.42754	0.00370745	-1.52447	0.245477	HCE Only Downregulated
DDX59	0	0	0	0	0	0	0	0	-0.870307	0.0180191	-1.09497	0.00109201	-0.815436	0.0328305	-0.926903	0.14811	HCE Only Downregulated
DOLPP1	0	0	0	0	0	0	0	0	-0.668399	0.0488084	-0.803794	0.00847131	-0.847677	0.00648205	-0.77329	0.0934507	HCE Only Downregulated
EPC1	0	0	0	0	0	0	0	0	-1.2843	0.0151731	-1.34985	0.00770718	0	0	-0.878047	0.761117	HCE Only Downregulated
ESRP2	0	0	0	0	0	0	0	0	-0.862821	0.00977825	-0.799099	0.0165196	-0.824533	0.0161554	-0.828818	0.0320764	HCE Only Downregulated
FGD3	0	0	0	0	0	0	0	0	-1.49599	0.000137049	-1.59886	2.84034e-05	-1.94151	2.82034e-07	-1.67879	0.233268	HCE Only Downregulated
GLT8D1	0	0	0	0	0	0	0	0	-0.789816	0.00171788	-0.780109	0.00169683	-0.744679	0.00430961	-0.771535	0.0237587	HCE Only Downregulated
GLYCTK	0	0	0	0	0	0	0	0	-0.865579	0.00612155	-0.783339	0.0136874	-0.883731	0.00552366	-0.844216	0.0534968	HCE Only Downregulated
GPER1	0	0	0	0	0	0	0	0	-1.31235	1.28086e-05	-1.19247	8.58503e-05	-1.34479	9.25171e-06	-1.2832	0.0802299	HCE Only Downregulated
HGH1	0	0	0	0	0	0	0	0	-0.77186	0.00744524	-0.66816	0.0238261	-0.852042	0.00247951	-0.764021	0.0921914	HCE Only Downregulated
HOXB8	0	0	0	0	0	0	0	0	-1.39105	0.0113346	0	0	-1.2687	0.0266533	-0.886584	0.770237	HCE Only Downregulated
ID1	0	0	0	0	0	0	0	0	-1.53276	0.000326001	-1.3045	0.00303172	-1.32467	0.00330151	-1.38731	0.126368	HCE Only Downregulated
IFI44L	0	0	0	0	0	0	0	0	0	0	-2.54011	0.0422104	0	0	-0.846703	1.46653	HCE Only Downregulated
IGF2BP1	0	0	0	0	0	0	0	0	0	0	0	0	-2.34828	0.0179814	-0.782759	1.35578	HCE Only Downregulated
ING5	0	0	0	0	0	0	0	0	-0.916051	0.000861223	-0.706754	0.0167203	-0.799523	0.00618068	-0.807443	0.104873	HCE Only Downregulated
KAT5	0	0	0	0	0	0	0	0	-0.785496	0.0206052	-0.778503	0.0181819	-1.02182	0.00099365	-0.861939	0.138504	HCE Only Downregulated
KCNE3	0	0	0	0	0	0	0	0	-1.53853	0.0145647	-1.41921	0.0239679	0	0	-0.985913	0.855908	HCE Only Downregulated
KCNJ8	0	0	0	0	0	0	0	0	-0.911855	0.0179305	-1.12588	0.00142518	-1.168	0.00127083	-1.06858	0.137351	HCE Only Downregulated
KCNQ2	0	0	0	0	0	0	0	0	-1.90791	0.0195048	-1.93681	0.0131467	-1.87679	0.0247183	-1.90717	0.0300166	HCE Only Downregulated
KEAP1	0	0	0	0	0	0	0	0	-0.88028	0.0034929	-0.873758	0.00296561	-0.818449	0.00829745	-0.857496	0.0339721	HCE Only Downregulated
KIF17	0	0	0	0	0	0	0	0	0	0	-1.25352	0.0207501	-1.24451	0.0290686	-0.832679	0.721135	HCE Only Downregulated
KIF20A	0	0	0	0	0	0	0	0	-1.13993	0.000267205	-1.2077	6.91871e-05	-1.1434	0.000275795	-1.16368	0.038167	HCE Only Downregulated
KITLG	0	0	0	0	0	0	0	0	-1.33986	0.000514721	-1.52749	3.032e-05	-1.14122	0.00531356	-1.33619	0.19316	HCE Only Downregulated
KLHDC7A	0	0	0	0	0	0	0	0	-1.81088	0.00346171	-1.66586	0.00712748	-1.41139	0.0399327	-1.62938	0.202228	HCE Only Downregulated
LMNB1	0	0	0	0	0	0	0	0	-1.00579	0.000729862	-1.07151	0.000187225	-0.888575	0.00434987	-0.988625	0.0926679	HCE Only Downregulated
MFSD14A	0	0	0	0	0	0	0	0	-1.05291	0.0073433	-1.51677	1.29027e-05	0	0	-0.856559	0.777213	HCE Only Downregulated
MGAM	0	0	0	0	0	0	0	0	-2.8775	0.0403808	0	0	0	0	-0.959165	1.66132	HCE Only Downregulated
MMP24	0	0	0	0	0	0	0	0	-0.698923	0.0351438	-0.79764	0.0100042	-0.886952	0.00504501	-0.794505	0.0940537	HCE Only Downregulated
MND1	0	0	0	0	0	0	0	0	-1.72033	0.023269	0	0	-1.62892	0.0418641	-1.11642	0.967925	HCE Only Downregulated
MSL1	0	0	0	0	0	0	0	0	-1.04001	0.00150715	-0.798663	0.0225361	-0.80322	0.0273653	-0.880632	0.138046	HCE Only Downregulated
MXD4	0	0	0	0	0	0	0	0	-0.899922	0.00564148	-0.729389	0.0319474	-0.769953	0.026941	-0.799754	0.0890867	HCE Only Downregulated
NAB2	0	0	0	0	0	0	0	0	-0.834585	0.0312283	-0.762458	0.0476897	-0.830005	0.0343387	-0.809016	0.0403855	HCE Only Downregulated
NAIF1	0	0	0	0	0	0	0	0	-0.919656	0.0103284	-0.863664	0.0154411	-1.13635	0.000967098	-0.973222	0.144018	HCE Only Downregulated
NOD1	0	0	0	0	0	0	0	0	-0.681068	0.040163	-0.965682	0.000730236	-0.773827	0.0161554	-0.806859	0.145154	HCE Only Downregulated
PANK1	0	0	0	0	0	0	0	0	-1.21946	0.0321995	-1.58631	0.00174155	0	0	-0.935255	0.830464	HCE Only Downregulated
PATZ1	0	0	0	0	0	0	0	0	-1.51914	1.59049e-07	-1.23226	4.58079e-05	-1.27881	2.70042e-05	-1.3434	0.153958	HCE Only Downregulated
PDHX	0	0	0	0	0	0	0	0	-0.945591	0.00027854	-1.0881	1.37945e-05	-0.803724	0.00382239	-0.945806	0.14219	HCE Only Downregulated
PHF7	0	0	0	0	0	0	0	0	-0.88543	0.048802	-0.894083	0.0382686	-1.18358	0.00393077	-0.987697	0.169693	HCE Only Downregulated
PLD6	0	0	0	0	0	0	0	0	-1.35122	1.80736e-05	-1.43203	4.27061e-06	-1.01541	0.00343051	-1.26622	0.220934	HCE Only Downregulated
PREX1	0	0	0	0	0	0	0	0	-2.01035	0.000253451	-1.25	0.0227736	0	0	-1.08678	1.01507	HCE Only Downregulated
PRR15L	0	0	0	0	0	0	0	0	-3.0447	4.95124e-10	-2.64546	6.86017e-08	-2.5185	5.55361e-07	-2.73622	0.274592	HCE Only Downregulated
RBBP8NL	0	0	0	0	0	0	0	0	-1.61434	0.014948	-1.46297	0.0280569	-1.95016	0.00217723	-1.67582	0.249347	HCE Only Downregulated
RNF135	0	0	0	0	0	0	0	0	-1.04858	0.000723735	-0.751821	0.026178	-0.969086	0.00274002	-0.923163	0.153618	HCE Only Downregulated
RXRB	0	0	0	0	0	0	0	0	-0.772039	0.00741788	-0.880577	0.00115657	-0.798106	0.00634978	-0.816907	0.0566595	HCE Only Downregulated
SCYL3	0	0	0	0	0	0	0	0	-0.957195	0.00109529	-1.00695	0.000457329	-1.04697	0.000257186	-1.00371	0.0449766	HCE Only Downregulated
SEMA3A	0	0	0	0	0	0	0	0	-1.03412	0.00881936	-1.24621	0.000561131	-0.866098	0.0428114	-1.04881	0.190483	HCE Only Downregulated
SLC8A1	0	0	0	0	0	0	0	0	-3.86109	1.15418e-09	-2.01592	0.000537225	-1.41448	0.0398834	-2.4305	1.2749	HCE Only Downregulated
SMAD7	0	0	0	0	0	0	0	0	-0.862155	0.000831292	-1.0605	1.1383e-05	-1.20173	4.67459e-07	-1.04146	0.170588	HCE Only Downregulated
SNX32	0	0	0	0	0	0	0	0	-1.61308	0.0124749	-2.26169	0.000150434	0	0	-1.29159	1.16461	HCE Only Downregulated
SP5	0	0	0	0	0	0	0	0	-0.835599	0.033809	-0.875346	0.0207281	-0.985179	0.00897568	-0.898708	0.0774785	HCE Only Downregulated
SUV39H1	0	0	0	0	0	0	0	0	-0.911724	0.00612155	-0.840385	0.0114579	-1.06179	0.000817085	-0.937968	0.113013	HCE Only Downregulated
TAF6L	0	0	0	0	0	0	0	0	-0.864071	0.00203513	-0.898724	0.000918408	-0.909235	0.00112997	-0.890677	0.0236332	HCE Only Downregulated
TFAP4	0	0	0	0	0	0	0	0	-1.15493	0.0262939	-1.11823	0.0273517	-1.21747	0.0175138	-1.16354	0.0501769	HCE Only Downregulated
TMEM101	0	0	0	0	0	0	0	0	-0.961253	0.00526537	-1.01665	0.00205922	-1.04633	0.00189928	-1.00808	0.0431826	HCE Only Downregulated
TMEM80	0	0	0	0	0	0	0	0	-1.50334	8.02758e-11	-1.41178	1.39097e-09	-1.39619	3.62806e-09	-1.4371	0.0578927	HCE Only Downregulated
TNFRSF19	0	0	0	0	0	0	0	0	-1.96221	4.21253e-06	-1.70885	9.89116e-05	-1.49668	0.00117678	-1.72258	0.233066	HCE Only Downregulated
TYSND1	0	0	0	0	0	0	0	0	-0.855557	0.00339582	-0.873967	0.00203177	-0.882282	0.0024254	-0.870602	0.0136768	HCE Only Downregulated
VANGL2	0	0	0	0	0	0	0	0	-2.13494	0.026734	-2.31942	0.0140419	0	0	-1.48478	1.28917	HCE Only Downregulated
VCAN	0	0	0	0	0	0	0	0	-3.05172	0.00819774	0	0	0	0	-1.01724	1.76191	HCE Only Downregulated
ZMYM3	0	0	0	0	0	0	0	0	-0.831892	0.00027185	-0.765517	0.000909005	-0.868324	0.000137907	-0.821911	0.0521255	HCE Only Downregulated
ZNF497	0	0	0	0	0	0	0	0	-1.43849	0.00182314	-1.17767	0.0151088	-1.26815	0.00891277	-1.29477	0.132434	HCE Only Downregulated
ZNF625-ZNF20	0	0	0	0	0	0	0	0	0	0	-2.99135	0.0434418	0	0	-0.997118	1.72706	HCE Only Downregulated
